# Supplementary material for: Significance of the BRAF mRNA Expression Level in Papillary Thyroid Carcinoma: An Analysis of The Cancer Genome Atlas Data
Source: PLoS One. 2016 Jul 13;11(7):e0159235. doi: 10.1371/journal.pone.0159235 (PMC4943731; doi:10.1371/journal.pone.0159235)
Supplement: S1 Table — (XLSX) [file pone.0159235.s001.xlsx]

## Sheet: BRAF analysis data
ID	Age	Gender	Subtype_TCGA	Radiation_Histry	Type of operation	Tumor location	multifocalfocality	Extrathyroidal extension	Thyroiditis	Tumor size	number of metastatic lymph node	number of retrieved lymph node	T stage	N stage	M stage	AJCC stage	BRAFV600E mutation	BRAF expression count	Vital status	follow up days	Recurrence
TCGA-4C-A93U	74	F	Classical/Usual (Papillary NOS)	no	Lobectomy	Rt	unifocal	yes	n.a	6.5	1	41	T4a	N1b	M0	IV	no	185.024	alive	129	no
TCGA-BJ-A0YZ	65	M	Classical/Usual (Papillary NOS)	no	Lobectomy	Rt+Isthmus	unifocal	no	n.a	3	0	0	T2	Nx	M0	II	no	276.135	alive	754	no
TCGA-BJ-A0Z0	55	M	Classical/Usual (Papillary NOS)	n.a	total thyroidectomy	Rt	unifocal	no	n.a	3.5	0	5	T2	N0	MX	II	no	187.938	alive	419	no
TCGA-BJ-A0Z3	33	F	Classical/Usual (Papillary NOS)	n.a	total thyroidectomy	Lt	multifocal	no	yes	1.3	0	3	T1b	N0	M0	I	yes	176.79	alive	497	no
TCGA-BJ-A0Z5	58	M	Classical/Usual (Papillary NOS)	n.a	total thyroidectomy	Lt	unifocal	yes	n.a	6	4	5	T3	N1a	M0	III	no	202.672	alive	448	no
TCGA-BJ-A0ZA	67	F	Classical/Usual (Papillary NOS)	no	total thyroidectomy	Bilat	multifocal	no	yes	3	0	2	T2	N0	M0	II	no	183.719	alive	574	no
TCGA-BJ-A0ZB	66	M	Classical/Usual (Papillary NOS)	no	total thyroidectomy	Rt	unifocal	yes	n.a	2.4	6	17	T3	N1b	M0	IV	yes	245.871	alive	122	no
TCGA-BJ-A0ZC	55	M	Classical/Usual (Papillary NOS)	no	total thyroidectomy	Lt	unifocal	no	yes	0.4	0	0	T1a	Nx	M0	I	no	178.993	alive	352	no
TCGA-BJ-A0ZE	63	F	Classical/Usual (Papillary NOS)	no	Lobectomy	Rt	unifocal	no	n.a	5.7	0	0	T3	Nx	M0	III	no	122.111	alive	509	no
TCGA-BJ-A0ZJ	36	M	Classical/Usual (Papillary NOS)	no	total thyroidectomy	Bilat	multifocal	no	yes	2.5	0	8	T2	N1a	M0	I	no	112.102	alive	538	no
TCGA-BJ-A18Y	29	M	Classical/Usual (Papillary NOS)	no	total thyroidectomy	Bilat	multifocal	no	n.a	1.4	0	5	T1b	N0	MX	I	no	140.856	alive	710	no
TCGA-BJ-A18Z	58	M	Classical/Usual (Papillary NOS)	n.a	total thyroidectomy	Bilat	multifocal	yes	n.a	3.6	3	37	T3	N1b	MX	IV	yes	186.959	alive	630	no
TCGA-BJ-A190	55	M	Classical/Usual (Papillary NOS)	no	total thyroidectomy	Bilat	multifocal	no	n.a	3.5	0	1	T2	N0	MX	II	no	300.217	alive	626	no
TCGA-BJ-A192	54	F	Classical/Usual (Papillary NOS)	no	total thyroidectomy	Lt	unifocal	no	n.a	5	0	0	T3	Nx	M0	III	no	220.751	alive	1349	no
TCGA-BJ-A28R	38	F	Classical/Usual (Papillary NOS)	n.a	total thyroidectomy	Rt	unifocal	no	yes	1.5	0	20	T1b	N0	M0	I	yes	237.95	alive	1282	no
TCGA-BJ-A28T	34	F	Classical/Usual (Papillary NOS)	n.a	total thyroidectomy	Bilat	multifocal	no	yes	1.3	3	9	T1b	N1a	M0	I	no	171.704	alive	1081	no
TCGA-BJ-A28V	79	F	Classical/Usual (Papillary NOS)	n.a	total thyroidectomy	Bilat	multifocal	no	n.a	4.5	0	0	T3	Nx	MX	III	no	142.563	alive	155	no
TCGA-BJ-A28W	32	F	Classical/Usual (Papillary NOS)	n.a	total thyroidectomy	Bilat	multifocal	no	yes	3	0	4	T2	N0	M0	I	no	64.5161	alive	344	no
TCGA-BJ-A28Z	46	F	Classical/Usual (Papillary NOS)	n.a	total thyroidectomy	Lt	multifocal	yes	yes	1	1	16	T3	N1a	M0	III	no	131.179	alive	37	no
TCGA-BJ-A291	56	F	Classical/Usual (Papillary NOS)	n.a	total thyroidectomy	Rt	multifocal	no	yes	1.5	0	9	T1b	N0	M0	I	no	79.1396	alive	696	no
TCGA-BJ-A2N7	30	F	Classical/Usual (Papillary NOS)	no	total thyroidectomy	Bilat	multifocal	no	n.a	5	0	0	T3	Nx	M0	I	no	174.048	alive	559	no
TCGA-BJ-A2N8	30	F	Classical/Usual (Papillary NOS)	no	total thyroidectomy	Rt+Isthmus	multifocal	no	n.a	1.4	0	2	T1b	N0	M0	I	no	145.776	alive	504	no
TCGA-BJ-A2N9	42	F	Classical/Usual (Papillary NOS)	no	total thyroidectomy	Rt	unifocal	no	yes	2.5	0	11	T2	N0	M0	I	no	128.958	alive	623	yes
TCGA-BJ-A2NA	77	M	Classical/Usual (Papillary NOS)	no	total thyroidectomy	Bilat	multifocal	yes	yes	1.5	0	1	T3	N0	M0	III	yes	201.881	alive	577	yes
TCGA-BJ-A2P4	29	F	Classical/Usual (Papillary NOS)	n.a	total thyroidectomy	Lt	unifocal	no	n.a	3.3	0	0	T2	Nx	M0	I	no	90.6433	alive	214	no
TCGA-BJ-A3EZ	51	M	Classical/Usual (Papillary NOS)	no	total thyroidectomy	Rt+Isthmus	multifocal	yes	yes	2.4	6	42	T3	N1b	M0	IV	yes	238.785	alive	487	no
TCGA-BJ-A3F0	64	F	Classical/Usual (Papillary NOS)	no	total thyroidectomy	Rt	unifocal	no	yes	1.4	0	0	T1b	Nx	M0	I	no	138.881	alive	424	no
TCGA-BJ-A3PR	69	F	Classical/Usual (Papillary NOS)	no	total thyroidectomy	Rt	unifocal	yes	yes	2.5	0	6	T3	N0	M0	III	yes	131.066	alive	471	no
TCGA-BJ-A3PT	51	F	Classical/Usual (Papillary NOS)	no	total thyroidectomy	Bilat	multifocal	yes	n.a	1.5	0	0	T3	Nx	M0	III	no	91.4206	alive	709	no
TCGA-BJ-A3PU	52	M	Classical/Usual (Papillary NOS)	no	total thyroidectomy	Lt	unifocal	yes	n.a	2.6	7	7	T3	N1a	M0	III	yes	156.919	alive	567	yes
TCGA-BJ-A45C	78	M	Classical/Usual (Papillary NOS)	no	total thyroidectomy	Lt	multifocal	yes	n.a	1	0	2	T3	N0	M0	III	no	142.957	alive	175	no
TCGA-BJ-A45E	46	F	Classical/Usual (Papillary NOS)	n.a	total thyroidectomy	Lt	unifocal	no	yes	0.5	0	4	T1a	N0	M0	I	no	155.061	alive	639	no
TCGA-BJ-A45F	59	F	Classical/Usual (Papillary NOS)	n.a	total thyroidectomy	Rt	unifocal	no	n.a	1.5	0	0	T1b	Nx	M0	I	no	133.604	alive	105	no
TCGA-BJ-A45H	45	M	Classical/Usual (Papillary NOS)	n.a	total thyroidectomy	Bilat	multifocal	yes	n.a	1.5	0	0	T3	Nx	M0	III	no	126.223	alive	238	no
TCGA-BJ-A4O8	47	M	Classical/Usual (Papillary NOS)	n.a	total thyroidectomy	Lt+Isthums	multifocal	yes	yes	1.5	6	14	T3	N1a	M0	III	yes	140.657	alive	150	no
TCGA-CE-A13K	30	F	Classical/Usual (Papillary NOS)	n.a	Unreported	Lt	Unreported	yes	n.a	4.5	NA	NA	T3	N1	M0	I	no	106.142	alive	385	no
TCGA-CE-A27D	28	F	Classical/Usual (Papillary NOS)	n.a	total thyroidectomy	Unreported	Unreported	no	n.a	3.5	8	8	T2	N1a	M0	I	no	125.409	alive	374	no
TCGA-CE-A3MD	31	M	Classical/Usual (Papillary NOS)	n.a	Unreported	Rt	Unreported	no	n.a	1.5	NA	NA	T2	N0	M0	I	no	96.7453	alive	389	no
TCGA-CE-A3ME	51	F	Classical/Usual (Papillary NOS)	n.a	Unreported	Rt	Unreported	no	n.a	4	NA	NA	T2	N0	M0	II	yes	240.249	alive	379	no
TCGA-CE-A481	41	F	Classical/Usual (Papillary NOS)	no	Unreported	Lt	Unreported	no	n.a	1.5	NA	NA	T1b	N0	M0	I	no	114.217	alive	346	no
TCGA-CE-A482	27	F	Classical/Usual (Papillary NOS)	no	Unreported	Rt	Unreported	no	n.a	2	NA	NA	T1b	N1	M0	I	no	123.643	alive	325	no
TCGA-CE-A483	34	F	Classical/Usual (Papillary NOS)	no	Unreported	Lt	Unreported	no	n.a	4	4	7	T2	N1	M0	I	no	229.949	alive	3	no
TCGA-CE-A484	37	F	Classical/Usual (Papillary NOS)	no	Lobectomy	Rt	Unreported	no	n.a	5	2	2	T2	N1	M0	I	no	362.017	alive	12	no
TCGA-CE-A485	32	M	Classical/Usual (Papillary NOS)	no	total thyroidectomy	Bilat	multifocal	no	n.a	4.5	NA	NA	T2	N1	M0	I	no	140.02	alive	3	no
TCGA-DE-A0XZ	65	F	Classical/Usual (Papillary NOS)	no	total thyroidectomy	Rt	multifocal	no	yes	2	5	7	T1b	N1a	M0	III	yes	139.798	alive	615	yes
TCGA-DE-A0Y2	30	F	Classical/Usual (Papillary NOS)	no	total thyroidectomy	Lt	multifocal	no	no	2.3	6	11	T2	N1a	M0	I	no	871.057	alive	469	no
TCGA-DE-A0Y3	60	F	Classical/Usual (Papillary NOS)	no	total thyroidectomy	Bilat	multifocal	yes	yes	2.5	4	22	T4a	N1b	M1	IV	yes	266.438	alive	1109	no
TCGA-DE-A3KN	49	F	Classical/Usual (Papillary NOS)	no	total thyroidectomy	Lt	unifocal	yes	no	4.5	5	9	T3	N1b	M0	IV	no	134.358	alive	482	no
TCGA-DE-A4M8	61	F	Classical/Usual (Papillary NOS)	no	total thyroidectomy	Bilat	multifocal	no	yes	3.2	1	3	T2	N1a	M0	III	no	118.93	alive	564	no
TCGA-DE-A4M9	28	M	Classical/Usual (Papillary NOS)	no	Lobectomy	Rt+Isthmus	multifocal	no	no	3	0	0	T2	Nx	M0	I	no	282.743	alive	573	no
TCGA-DE-A4MA	52	F	Classical/Usual (Papillary NOS)	no	total thyroidectomy	Lt	unifocal	yes	no	4.2	7	8	T3	N1a	M0	III	no	120.418	alive	916	no
TCGA-DE-A4MB	79	F	Classical/Usual (Papillary NOS)	no	total thyroidectomy	Bilat	multifocal	yes	no	4.4	3	36	T3	N1b	M0	IV	no	201.191	alive	352	no
TCGA-DE-A4MC	43	F	Classical/Usual (Papillary NOS)	no	total thyroidectomy	Rt	unifocal	yes	no	2.8	1	1	T3	N1b	M0	I	no	264.815	alive	913	yes
TCGA-DE-A4MD	71	M	Classical/Usual (Papillary NOS)	no	total thyroidectomy	Bilat	multifocal	no	no	6	9	41	T3	N1b	M0	IV	no	318.851	alive	764	yes
TCGA-DE-A69J	34	F	Classical/Usual (Papillary NOS)	no	total thyroidectomy	Rt	multifocal	no	n.a	2.5	0	0	T2	Nx	M0	I	no	235.771	alive	447	no
TCGA-DE-A69K	58	F	Classical/Usual (Papillary NOS)	no	total thyroidectomy	Rt	multifocal	yes	no	3.1	0	4	T3	N0	M0	III	no	131.056	alive	434	yes
TCGA-DE-A7U5	36	F	Classical/Usual (Papillary NOS)	no	total thyroidectomy	Rt	unifocal	no	yes	2.4	0	8	T2	N0	M0	I	no	190.873	alive	84	no
TCGA-DJ-A13O	56	M	Classical/Usual (Papillary NOS)	no	total thyroidectomy	Rt	unifocal	no	no	1.1	0	2	T1b	N0	M0	I	yes	112.515	alive	428	no
TCGA-DJ-A13P	52	F	Classical/Usual (Papillary NOS)	yes	total thyroidectomy	Bilat	multifocal	yes	no	1.5	0	0	T3	Nx	M0	III	yes	184.342	alive	5150	no
TCGA-DJ-A13T	37	F	Classical/Usual (Papillary NOS)	no	total thyroidectomy	Bilat	multifocal	no	yes	2.2	0	7	T2	N0	M0	I	yes	247.334	alive	1709	no
TCGA-DJ-A13U	60	M	Classical/Usual (Papillary NOS)	no	Lobectomy	Rt+Isthmus	unifocal	yes	no	1.1	0	0	T3	Nx	M0	III	yes	279.43	alive	711	no
TCGA-DJ-A13V	21	F	Classical/Usual (Papillary NOS)	no	total thyroidectomy	Lt	multifocal	yes	yes	2.9	8	20	T3	N1a	M0	I	yes	165.181	alive	1313	no
TCGA-DJ-A1QD	20	F	Classical/Usual (Papillary NOS)	no	total thyroidectomy	Rt	unifocal	no	yes	2.2	12	30	T2	N1b	M0	I	yes	267.842	alive	335	no
TCGA-DJ-A1QE	62	F	Classical/Usual (Papillary NOS)	no	Lobectomy	Rt	unifocal	yes	no	1.5	0	0	T3	Nx	M0	III	yes	297.124	alive	4134	no
TCGA-DJ-A1QF	61	F	Classical/Usual (Papillary NOS)	no	total thyroidectomy	Bilat	multifocal	no	no	2.9	0	0	T2	Nx	M0	II	yes	324.367	alive	931	no
TCGA-DJ-A1QI	63	F	Classical/Usual (Papillary NOS)	no	total thyroidectomy	Bilat	multifocal	no	no	3	0	0	T2	Nx	M0	II	yes	232.199	alive	455	no
TCGA-DJ-A1QN	42	F	Classical/Usual (Papillary NOS)	no	total thyroidectomy	Bilat	multifocal	no	no	1.5	0	0	T1b	Nx	M0	I	yes	219.163	alive	1295	no
TCGA-DJ-A1QQ	43	M	Classical/Usual (Papillary NOS)	no	total thyroidectomy	Bilat	multifocal	yes	yes	3	0	1	T3	N0	M0	I	yes	257.153	alive	534	no
TCGA-DJ-A2PN	70	F	Classical/Usual (Papillary NOS)	no	total thyroidectomy	Lt	unifocal	no	no	1.3	0	0	T1b	Nx	M0	I	yes	201.142	alive	307	no
TCGA-DJ-A2PO	54	M	Classical/Usual (Papillary NOS)	no	total thyroidectomy	Bilat	multifocal	no	yes	0.6	0	5	T1a	N0	M0	I	yes	216.245	alive	243	no
TCGA-DJ-A2PQ	26	M	Classical/Usual (Papillary NOS)	no	total thyroidectomy	Lt	unifocal	no	no	3.5	7	12	T2	N1a	M0	I	yes	189.789	alive	1077	no
TCGA-DJ-A2PR	27	M	Classical/Usual (Papillary NOS)	yes	total thyroidectomy	Bilat	multifocal	yes	yes	2	6	12	T3	N1a	M0	I	yes	149.474	alive	835	no
TCGA-DJ-A2PS	40	F	Classical/Usual (Papillary NOS)	no	total thyroidectomy	Bilat	multifocal	yes	yes	1.1	1	4	T3	N1b	M0	I	yes	169.957	alive	797	no
TCGA-DJ-A2PU	52	F	Classical/Usual (Papillary NOS)	no	total thyroidectomy	Bilat	multifocal	no	no	2.8	0	3	T2	N0	M0	II	yes	164.863	alive	382	no
TCGA-DJ-A2PV	53	F	Classical/Usual (Papillary NOS)	no	total thyroidectomy	Bilat	multifocal	no	no	3.4	0	6	T2	N0	M0	II	yes	212.853	alive	252	no
TCGA-DJ-A2PW	65	M	Classical/Usual (Papillary NOS)	no	total thyroidectomy	Rt+Isthmus	multifocal	no	no	4.6	1	1	T3	N1a	M0	III	yes	125.251	alive	1060	no
TCGA-DJ-A2PZ	63	M	Classical/Usual (Papillary NOS)	no	Lobectomy	Lt+Isthums	unifocal	yes	no	1.7	0	1	T3	N0	M0	III	yes	182.408	alive	256	no
TCGA-DJ-A2Q0	57	F	Classical/Usual (Papillary NOS)	no	Lobectomy	Rt+Isthmus	unifocal	no	yes	2.8	0	0	T2	Nx	M0	II	no	313.825	alive	1045	no
TCGA-DJ-A2Q1	44	F	Classical/Usual (Papillary NOS)	no	total thyroidectomy	Bilat	multifocal	no	yes	1.6	11	44	T1b	N1b	M0	I	no	45.2991	alive	1148	no
TCGA-DJ-A2Q4	53	M	Classical/Usual (Papillary NOS)	no	total thyroidectomy	Bilat	multifocal	no	yes	1.3	1	10	T1b	N1a	M0	III	yes	187.069	alive	287	no
TCGA-DJ-A2Q5	51	M	Classical/Usual (Papillary NOS)	no	total thyroidectomy	Lt	unifocal	no	yes	4	2	5	T2	N1b	M0	IV	yes	158.491	alive	1140	no
TCGA-DJ-A2Q6	38	F	Classical/Usual (Papillary NOS)	no	total thyroidectomy	Bilat	multifocal	yes	no	1.1	22	45	T3	N1b	M0	I	yes	196.119	alive	1109	no
TCGA-DJ-A2Q7	52	F	Classical/Usual (Papillary NOS)	no	total thyroidectomy	Bilat	multifocal	yes	yes	2.5	3	5	T3	N1b	M0	IV	yes	147.817	alive	307	no
TCGA-DJ-A2QC	70	F	Classical/Usual (Papillary NOS)	no	total thyroidectomy	Lt	unifocal	no	no	2.3	0	0	T2	Nx	M0	II	yes	100.043	alive	483	no
TCGA-DJ-A3UK	35	F	Classical/Usual (Papillary NOS)	no	total thyroidectomy	Lt	unifocal	no	no	1.5	0	2	T1b	N0	M0	I	yes	186.291	alive	459	no
TCGA-DJ-A3UM	45	F	Classical/Usual (Papillary NOS)	no	total thyroidectomy	Lt	unifocal	no	no	1.3	0	3	T1b	N0	M0	I	yes	225.022	alive	944	no
TCGA-DJ-A3UN	51	F	Classical/Usual (Papillary NOS)	no	total thyroidectomy	Bilat	multifocal	no	yes	1.2	0	3	T1b	N0	M0	I	yes	216.067	alive	622	no
TCGA-DJ-A3UO	63	M	Classical/Usual (Papillary NOS)	no	total thyroidectomy	Bilat	multifocal	yes	no	2.8	6	25	T3	N1b	M0	IV	yes	210.2	alive	957	yes
TCGA-DJ-A3US	37	F	Classical/Usual (Papillary NOS)	no	total thyroidectomy	Rt	unifocal	no	no	1.5	0	0	T1b	Nx	M0	I	no	168.553	alive	998	no
TCGA-DJ-A3UU	49	F	Classical/Usual (Papillary NOS)	no	total thyroidectomy	Bilat	multifocal	yes	yes	1.1	0	2	T3	N0	M0	III	yes	201.35	alive	538	no
TCGA-DJ-A3UW	50	F	Classical/Usual (Papillary NOS)	no	total thyroidectomy	Bilat	multifocal	no	yes	1.2	0	4	T1b	N0	M0	I	yes	154.542	alive	1812	no
TCGA-DJ-A3UX	46	F	Classical/Usual (Papillary NOS)	no	total thyroidectomy	Rt	unifocal	no	yes	0.5	0	3	T1a	N0	M0	I	yes	232.764	alive	345	no
TCGA-DJ-A3UY	32	F	Classical/Usual (Papillary NOS)	no	total thyroidectomy	Lt	unifocal	no	no	1.2	0	0	T1b	N0	M0	I	yes	250.177	alive	650	no
TCGA-DJ-A3UZ	70	F	Classical/Usual (Papillary NOS)	yes	total thyroidectomy	Bilat	multifocal	yes	yes	1.1	0	2	T3	N0	M0	III	no	173.342	alive	563	no
TCGA-DJ-A3V2	44	F	Classical/Usual (Papillary NOS)	no	total thyroidectomy	Bilat	multifocal	no	yes	2.1	1	4	T2	N1a	M0	I	no	138.684	alive	615	no
TCGA-DJ-A3V3	57	F	Classical/Usual (Papillary NOS)	no	total thyroidectomy	Lt	unifocal	no	yes	2.4	0	4	T2	N0	M0	II	no	104.537	alive	931	no
TCGA-DJ-A3V9	50	F	Classical/Usual (Papillary NOS)	no	total thyroidectomy	Bilat	multifocal	no	yes	2.3	12	56	T2	N1b	M0	IV	no	157.803	alive	623	no
TCGA-DJ-A3VA	39	F	Classical/Usual (Papillary NOS)	no	total thyroidectomy	Lt+Isthums	multifocal	no	yes	2	1	28	T1b	N1a	M0	I	yes	253.93	alive	755	no
TCGA-DJ-A3VD	32	F	Classical/Usual (Papillary NOS)	no	total thyroidectomy	Isthmus	unifocal	no	yes	0.8	6	14	T1a	N1a	M0	I	no	198.146	alive	639	no
TCGA-DJ-A3VE	50	M	Classical/Usual (Papillary NOS)	no	total thyroidectomy	Lt	unifocal	no	no	1.7	0	0	T1b	Nx	M0	I	yes	154.821	alive	577	no
TCGA-DJ-A4UL	68	F	Classical/Usual (Papillary NOS)	no	total thyroidectomy	Bilat	multifocal	no	no	1.1	0	3	T1b	N0	M0	I	yes	105.829	alive	554	no
TCGA-DJ-A4UP	15	F	Classical/Usual (Papillary NOS)	no	total thyroidectomy	Rt	unifocal	no	yes	1.6	5	49	T1b	N1b	M0	I	no	107.674	alive	649	no
TCGA-DJ-A4UT	32	F	Classical/Usual (Papillary NOS)	no	total thyroidectomy	Bilat	multifocal	no	yes	1	0	0	T1a	Nx	M0	I	no	136.111	alive	430	no
TCGA-DJ-A4V0	36	F	Classical/Usual (Papillary NOS)	no	total thyroidectomy	Lt	unifocal	no	yes	2.1	0	0	T2	Nx	M0	I	no	156.423	alive	542	no
TCGA-DJ-A4V2	38	F	Classical/Usual (Papillary NOS)	no	total thyroidectomy	Rt	unifocal	no	no	3	0	1	T2	N0	M0	I	yes	209.162	alive	95	no
TCGA-DJ-A4V5	55	M	Classical/Usual (Papillary NOS)	no	total thyroidectomy	Rt	unifocal	yes	yes	4.1	12	13	T3	N1b	M0	IV	no	142.042	alive	740	no
TCGA-DO-A1K0	30	F	Classical/Usual (Papillary NOS)	no	total thyroidectomy	Bilat	multifocal	yes	no	4.2	8	14	T3	N1b	MX	I	yes	321.053	alive	655	yes
TCGA-DO-A2HM	49	M	Classical/Usual (Papillary NOS)	n.a	total thyroidectomy	Lt	unifocal	no	no	1.8	3	5	T1b	N1b	MX	IV	yes	150.891	alive	71	no
TCGA-E3-A3E0	34	F	Classical/Usual (Papillary NOS)	no	total thyroidectomy	Lt	unifocal	no	yes	2.4	0	3	T2	N0	MX	I	no	190.232	alive	2019	no
TCGA-E3-A3E1	46	F	Classical/Usual (Papillary NOS)	n.a	Lobectomy	Rt	unifocal	no	no	1.5	0	2	T1b	N0	M0	I	yes	247.444	alive	1223	no
TCGA-E3-A3E3	49	F	Classical/Usual (Papillary NOS)	no	total thyroidectomy	Rt	multifocal	no	n.a	2.8	0	1	T2	N0	M0	II	yes	243.532	alive	922	no
TCGA-E3-A3E5	57	M	Classical/Usual (Papillary NOS)	no	total thyroidectomy	Bilat	multifocal	yes	n.a	1	13	28	T4a	N1b	MX	IV	yes	197.384	alive	427	no
TCGA-E8-A242	56	F	Classical/Usual (Papillary NOS)	no	total thyroidectomy	Lt+Isthums	unifocal	yes	n.a	1.8	0	1	T3	N0	MX	III	yes	167.283	alive	950	no
TCGA-E8-A2EA	52	F	Classical/Usual (Papillary NOS)	no	Subtotal thyroidectomy	Rt	Unreported	no	n.a	1.5	NA	NA	T1b	Nx	M0	I	yes	114.117	alive	678	no
TCGA-E8-A2JQ	18	F	Classical/Usual (Papillary NOS)	no	Unreported	Rt	unifocal	yes	n.a	2.1	11	14	T3	N1a	M0	I	no	147.656	alive	356	no
TCGA-E8-A3X7	57	F	Classical/Usual (Papillary NOS)	no	Unreported	Rt	multifocal	yes	n.a	1	NA	NA	T3	Nx	M0	III	no	154.867	alive	596	no
TCGA-E8-A413	38	F	Classical/Usual (Papillary NOS)	no	Unreported	Lt	unifocal	no	n.a	1.5	NA	NA	T1b	Nx	M0	I	yes	130.748	alive	414	no
TCGA-E8-A414	45	F	Classical/Usual (Papillary NOS)	no	Unreported	Lt	unifocal	no	n.a	5	NA	NA	T3	Nx	M0	III	no	203.645	alive	434	no
TCGA-E8-A415	39	F	Classical/Usual (Papillary NOS)	n.a	Unreported	Lt	unifocal	no	n.a	1	NA	NA	T1a	Nx	M0	I	yes	192.571	alive	420	no
TCGA-E8-A416	51	F	Classical/Usual (Papillary NOS)	n.a	Unreported	Lt	unifocal	no	n.a	1.5	NA	NA	T1b	Nx	M0	I	no	188.239	alive	428	no
TCGA-E8-A417	38	F	Classical/Usual (Papillary NOS)	n.a	Unreported	Rt	unifocal	no	n.a	2.5	NA	NA	T2	Nx	M0	I	no	271.337	alive	434	no
TCGA-E8-A418	75	F	Classical/Usual (Papillary NOS)	no	Unreported	Rt	unifocal	yes	n.a	9	NA	NA	T3	Nx	M0	III	yes	264.553	alive	92	no
TCGA-E8-A419	30	F	Classical/Usual (Papillary NOS)	no	Unreported	Lt	unifocal	no	n.a	3	NA	NA	T2	Nx	M0	I	yes	165.605	alive	774	no
TCGA-E8-A432	57	F	Classical/Usual (Papillary NOS)	no	Unreported	Lt	unifocal	no	n.a	2.5	NA	NA	T2	Nx	M0	II	no	104.42	alive	439	no
TCGA-E8-A433	25	F	Classical/Usual (Papillary NOS)	no	Unreported	Rt	unifocal	no	n.a	2.5	NA	NA	T2	Nx	M0	I	yes	139.911	alive	447	no
TCGA-E8-A434	56	F	Classical/Usual (Papillary NOS)	no	Unreported	Lt	unifocal	no	n.a	0.7	0	0	T1a	N0	M0	I	no	151.466	alive	429	no
TCGA-E8-A436	53	F	Classical/Usual (Papillary NOS)	n.a	Unreported	Bilat	multifocal	no	n.a	2.5	NA	NA	T2	N0	M0	II	yes	177.101	alive	455	no
TCGA-E8-A437	57	F	Classical/Usual (Papillary NOS)	no	Lobectomy	Rt	unifocal	no	no	1.5	0	0	T1b	Nx	M0	I	yes	131.915	alive	234	no
TCGA-E8-A438	23	F	Classical/Usual (Papillary NOS)	no	Lobectomy	Lt	unifocal	no	no	2.3	0	3	T2	N0	M0	I	no	76.1082	alive	629	no
TCGA-E8-A44K	50	F	Classical/Usual (Papillary NOS)	no	Unreported	Lt	unifocal	no	n.a	2	NA	NA	T1b	Nx	M0	I	yes	191.462	alive	419	no
TCGA-E8-A44M	23	F	Classical/Usual (Papillary NOS)	no	Unreported	Rt	unifocal	no	n.a	1	NA	NA	T1a	Nx	M0	I	no	107.771	alive	413	no
TCGA-EL-A3CL	70	F	Classical/Usual (Papillary NOS)	no	total thyroidectomy	Isthmus	unifocal	no	n.a	3	0	0	T2	Nx	M0	II	yes	201.961	dead	963	no
TCGA-EL-A3CM	64	F	Classical/Usual (Papillary NOS)	n.a	total thyroidectomy	Bilat	unifocal	yes	n.a	5	2	16	T4a	N1b	M0	IV	yes	264.971	dead	813	no
TCGA-EL-A3CN	47	F	Classical/Usual (Papillary NOS)	no	total thyroidectomy	Lt	unifocal	yes	yes	1.5	0	9	T3	N0	M0	III	yes	196.833	alive	4731	no
TCGA-EL-A3CO	88	M	Classical/Usual (Papillary NOS)	no	total thyroidectomy	Bilat	multifocal	yes	no	3.5	0	0	T3	N1b	M0	IV	no	195.367	dead	2973	no
TCGA-EL-A3CR	78	F	Classical/Usual (Papillary NOS)	no	total thyroidectomy	Rt	unifocal	yes	n.a	3.5	8	32	T3	N1b	M0	IV	yes	108.127	dead	233	no
TCGA-EL-A3CS	62	F	Classical/Usual (Papillary NOS)	yes	Completion thyroidectomy	Rt	unifocal	yes	n.a	4	0	20	T4a	N0	M0	IV	yes	328.473	dead	1385	no
TCGA-EL-A3CT	78	F	Classical/Usual (Papillary NOS)	no	total thyroidectomy	Bilat	multifocal	yes	n.a	4	2	17	T4a	N1b	M0	IV	yes	377.994	dead	1854	no
TCGA-EL-A3CU	70	F	Classical/Usual (Papillary NOS)	no	total thyroidectomy	Rt	unifocal	no	n.a	1.5	4	7	T1b	N1a	M0	III	yes	231.534	alive	4780	no
TCGA-EL-A3CV	40	M	Classical/Usual (Papillary NOS)	no	total thyroidectomy	Bilat	multifocal	yes	n.a	4	18	105	T3	N1b	M0	I	yes	323.752	alive	1154	no
TCGA-EL-A3CW	87	F	Classical/Usual (Papillary NOS)	no	Lobectomy	Rt+Isthmus	unifocal	no	n.a	3.5	14	21	T2	N1b	M0	IV	yes	143.006	dead	1734	no
TCGA-EL-A3CX	22	F	Classical/Usual (Papillary NOS)	no	total thyroidectomy	Rt	unifocal	no	n.a	3.3	0	13	T2	N0	M0	I	no	80.303	alive	2461	no
TCGA-EL-A3CY	28	M	Classical/Usual (Papillary NOS)	yes	Completion thyroidectomy	Rt	Unreported	yes	n.a	5	12	12	T3	N1b	M0	I	no	161.085	alive	127	no
TCGA-EL-A3CZ	37	F	Classical/Usual (Papillary NOS)	no	total thyroidectomy	Lt	unifocal	no	no	1	1	7	T1a	N1a	M0	I	no	251.558	alive	1789	yes
TCGA-EL-A3D0	61	M	Classical/Usual (Papillary NOS)	no	total thyroidectomy	Lt	unifocal	yes	n.a	4.8	9	37	T3	N1b	M0	IV	yes	158.462	alive	4254	no
TCGA-EL-A3D1	39	M	Classical/Usual (Papillary NOS)	no	total thyroidectomy	Lt	multifocal	no	n.a	3	0	19	T2	N0	M0	I	yes	87.033	alive	2997	no
TCGA-EL-A3D4	62	M	Classical/Usual (Papillary NOS)	no	total thyroidectomy	Bilat	multifocal	yes	n.a	4	31	75	T3	N1b	M0	IV	no	100.437	alive	1381	no
TCGA-EL-A3D5	44	F	Classical/Usual (Papillary NOS)	yes	total thyroidectomy	Bilat	multifocal	yes	no	2.5	16	31	T3	N1b	M0	I	no	249.083	alive	1737	no
TCGA-EL-A3D6	51	F	Classical/Usual (Papillary NOS)	no	total thyroidectomy	Lt	unifocal	yes	n.a	5.5	1	6	T4a	N1b	M0	IV	yes	194.368	alive	3296	no
TCGA-EL-A3GP	70	M	Classical/Usual (Papillary NOS)	no	total thyroidectomy	Rt	unifocal	yes	n.a	5	7	15	T3	N1b	M0	IV	yes	192.22	alive	43	no
TCGA-EL-A3GR	31	F	Classical/Usual (Papillary NOS)	no	total thyroidectomy	Rt	unifocal	yes	n.a	3	15	20	T3	N1a	M0	I	yes	268.507	alive	3501	no
TCGA-EL-A3GS	37	F	Classical/Usual (Papillary NOS)	no	total thyroidectomy	Bilat	multifocal	yes	n.a	1.6	1	1	T3	N1a	M0	I	yes	277.289	alive	1989	no
TCGA-EL-A3GU	72	F	Classical/Usual (Papillary NOS)	no	total thyroidectomy	Bilat	multifocal	yes	n.a	5	10	23	T3	N1b	M0	IV	yes	217.965	alive	4137	yes
TCGA-EL-A3GV	65	F	Classical/Usual (Papillary NOS)	no	total thyroidectomy	Lt	unifocal	yes	n.a	1.9	0	1	T3	N0	M0	III	yes	247.028	alive	1532	no
TCGA-EL-A3GW	37	F	Classical/Usual (Papillary NOS)	no	total thyroidectomy	Rt	unifocal	no	n.a	2.5	0	0	T2	Nx	M0	I	no	224.507	alive	1527	no
TCGA-EL-A3GX	41	F	Classical/Usual (Papillary NOS)	no	total thyroidectomy	Bilat	multifocal	no	n.a	2.5	2	21	T2	N1b	M0	I	yes	224.941	alive	4494	yes
TCGA-EL-A3GY	40	F	Classical/Usual (Papillary NOS)	no	total thyroidectomy	Rt	unifocal	no	n.a	1.5	1	2	T1b	N1a	M1	II	yes	244.275	alive	3076	no
TCGA-EL-A3GZ	34	F	Classical/Usual (Papillary NOS)	no	total thyroidectomy	Lt	multifocal	no	n.a	1.8	0	4	T1b	N0	M0	I	yes	162.726	alive	4258	no
TCGA-EL-A3H1	66	F	Classical/Usual (Papillary NOS)	n.a	total thyroidectomy	Rt	unifocal	no	n.a	2	0	0	T1b	Nx	M0	I	no	186.327	dead	1500	no
TCGA-EL-A3H2	58	M	Classical/Usual (Papillary NOS)	yes	total thyroidectomy	Bilat	multifocal	no	n.a	0.3	4	22	T1a	N1b	MX	IV	no	148.01	dead	1019	no
TCGA-EL-A3H3	19	F	Classical/Usual (Papillary NOS)	no	total thyroidectomy	Isthmus	unifocal	no	yes	2.7	6	19	T2	N1b	M0	I	no	157.958	alive	1319	no
TCGA-EL-A3H4	46	F	Classical/Usual (Papillary NOS)	no	total thyroidectomy	Rt	unifocal	yes	n.a	5	8	71	T3	N1b	M0	IV	yes	400.859	alive	1512	no
TCGA-EL-A3H5	57	F	Classical/Usual (Papillary NOS)	no	total thyroidectomy	Bilat	multifocal	yes	n.a	1.8	6	48	T4a	N1b	M0	IV	yes	169.422	alive	2542	no
TCGA-EL-A3H7	36	F	Classical/Usual (Papillary NOS)	no	total thyroidectomy	Bilat	multifocal	yes	yes	3	8	9	T3	N1a	M0	I	yes	196.472	alive	4228	no
TCGA-EL-A3H8	35	F	Classical/Usual (Papillary NOS)	no	total thyroidectomy	Bilat	multifocal	yes	n.a	2	17	48	T3	N1b	M0	I	yes	331.487	alive	3989	no
TCGA-EL-A3MW	55	F	Classical/Usual (Papillary NOS)	no	total thyroidectomy	Rt	unifocal	no	n.a	1.5	0	1	T1b	N0	M0	I	yes	185.092	alive	3305	no
TCGA-EL-A3MX	66	F	Classical/Usual (Papillary NOS)	no	total thyroidectomy	Lt	unifocal	no	n.a	5	0	2	T3	N0	M1	IV	yes	95.0168	dead	1753	yes
TCGA-EL-A3MY	81	M	Classical/Usual (Papillary NOS)	no	total thyroidectomy	Lt	unifocal	yes	n.a	1.5	0	0	T3	Nx	M1	IV	yes	178.894	dead	533	no
TCGA-EL-A3MZ	66	M	Classical/Usual (Papillary NOS)	no	total thyroidectomy	Lt+Isthums	unifocal	yes	n.a	3.6	1	2	T4a	N1a	MX	IV	yes	249.009	dead	1597	no
TCGA-EL-A3N2	24	F	Classical/Usual (Papillary NOS)	no	total thyroidectomy	Lt	unifocal	yes	n.a	3.5	5	27	T3	N1b	M0	I	yes	253.839	alive	902	no
TCGA-EL-A3N3	53	F	Classical/Usual (Papillary NOS)	no	total thyroidectomy	Lt	unifocal	yes	yes	1.5	0	0	T3	Nx	M0	III	yes	225.21	alive	4484	no
TCGA-EL-A3T0	45	F	Classical/Usual (Papillary NOS)	no	total thyroidectomy	Bilat	multifocal	yes	n.a	2	10	31	T3	N1b	M0	IV	no	310.086	alive	3976	no
TCGA-EL-A3T1	38	F	Classical/Usual (Papillary NOS)	no	total thyroidectomy	Isthmus	unifocal	yes	yes	3.8	0	1	T3	N0	M0	I	yes	239.023	alive	3941	no
TCGA-EL-A3T2	55	F	Classical/Usual (Papillary NOS)	no	total thyroidectomy	Rt	unifocal	no	n.a	1	3	15	T1a	N1b	M0	IV	no	280.566	alive	988	yes
TCGA-EL-A3T3	63	M	Classical/Usual (Papillary NOS)	no	total thyroidectomy	Rt	unifocal	no	n.a	3.5	0	0	T2	Nx	M0	II	yes	140.46	alive	4017	no
TCGA-EL-A3T6	34	F	Classical/Usual (Papillary NOS)	no	total thyroidectomy	Lt	unifocal	no	n.a	4.5	0	1	T3	N0	M0	I	yes	205.735	alive	2988	no
TCGA-EL-A3T7	47	F	Classical/Usual (Papillary NOS)	no	total thyroidectomy	Rt	unifocal	yes	n.a	2	0	0	T3	Nx	M0	III	yes	157.934	alive	1256	no
TCGA-EL-A3T8	36	M	Classical/Usual (Papillary NOS)	no	total thyroidectomy	Bilat	multifocal	no	n.a	3.8	0	0	T2	Nx	M0	I	yes	201.029	alive	3269	no
TCGA-EL-A3T9	69	F	Classical/Usual (Papillary NOS)	no	total thyroidectomy	Lt	unifocal	yes	n.a	4	2	2	T4a	N1a	MX	IV	no	175.253	dead	174	no
TCGA-EL-A3TA	42	M	Classical/Usual (Papillary NOS)	no	total thyroidectomy	Lt	unifocal	no	yes	3.5	0	15	T2	N0	M0	I	yes	131.63	alive	2035	no
TCGA-EL-A3TB	47	F	Classical/Usual (Papillary NOS)	no	total thyroidectomy	Rt	unifocal	yes	n.a	2.2	15	29	T3	N1b	M0	IV	no	122.793	alive	2519	no
TCGA-EL-A3ZG	15	M	Classical/Usual (Papillary NOS)	no	total thyroidectomy	Lt	unifocal	no	n.a	6	0	1	T3	N0	M0	I	no	198.163	alive	2724	no
TCGA-EL-A3ZH	42	F	Classical/Usual (Papillary NOS)	no	total thyroidectomy	Lt	unifocal	yes	n.a	2.5	4	8	T3	N1a	M0	I	no	211.344	alive	2402	no
TCGA-EL-A3ZK	41	F	Classical/Usual (Papillary NOS)	no	total thyroidectomy	Rt	unifocal	no	n.a	2.5	3	17	T2	N1b	M0	I	no	459.306	alive	958	no
TCGA-EL-A3ZL	34	F	Classical/Usual (Papillary NOS)	no	total thyroidectomy	Rt	unifocal	no	no	1.5	7	25	T1b	N1b	M0	I	no	160.478	alive	1895	no
TCGA-EL-A3ZM	60	M	Classical/Usual (Papillary NOS)	no	total thyroidectomy	Rt+Isthmus	unifocal	yes	n.a	5.7	7	26	T4b	N1b	M0	IV	no	129.596	alive	1096	no
TCGA-EL-A3ZN	28	F	Classical/Usual (Papillary NOS)	no	total thyroidectomy	Lt	unifocal	yes	n.a	1.3	6	55	T3	N1b	M0	I	no	108.333	alive	1614	no
TCGA-EL-A3ZO	79	F	Classical/Usual (Papillary NOS)	no	total thyroidectomy	Rt	unifocal	yes	n.a	2.4	1	7	T3	N1a	M0	III	no	86.435	alive	1441	no
TCGA-EL-A3ZP	19	M	Classical/Usual (Papillary NOS)	no	total thyroidectomy	Rt	unifocal	yes	yes	2.6	9	50	T3	N1b	M0	I	no	123.662	alive	1597	no
TCGA-EL-A3ZQ	78	F	Classical/Usual (Papillary NOS)	no	total thyroidectomy	Rt	unifocal	no	yes	3.6	0	1	T2	N0	M0	II	yes	60.94	alive	1862	no
TCGA-EL-A3ZR	46	F	Classical/Usual (Papillary NOS)	no	Lobectomy	Lt	unifocal	no	n.a	2.2	0	0	T2	Nx	M0	II	no	115.302	alive	1830	no
TCGA-EL-A3ZS	22	F	Classical/Usual (Papillary NOS)	no	total thyroidectomy	Isthmus	unifocal	no	yes	1.6	13	40	T1b	N1b	M0	I	no	191.342	alive	215	no
TCGA-EL-A3ZT	35	M	Classical/Usual (Papillary NOS)	no	total thyroidectomy	Lt	unifocal	yes	no	2.5	0	0	T3	Nx	M0	I	yes	148.726	alive	1808	no
TCGA-EL-A4JV	41	F	Classical/Usual (Papillary NOS)	no	Lobectomy	Rt	unifocal	no	n.a	2.5	0	1	T2	N0	M0	I	no	166.627	alive	1748	no
TCGA-EL-A4JW	38	F	Classical/Usual (Papillary NOS)	no	total thyroidectomy	Rt	unifocal	no	yes	1.6	0	1	T1b	N0	M0	I	yes	186.271	alive	1056	no
TCGA-EL-A4JX	31	F	Classical/Usual (Papillary NOS)	no	total thyroidectomy	Rt	unifocal	no	yes	4	0	1	T3	N0	MX	I	yes	160.982	alive	1398	no
TCGA-EL-A4JZ	55	F	Classical/Usual (Papillary NOS)	no	total thyroidectomy	Isthmus	unifocal	yes	yes	2	6	25	T3	N1b	M0	IV	yes	104.479	alive	1154	no
TCGA-EL-A4K0	54	F	Classical/Usual (Papillary NOS)	no	total thyroidectomy	Rt	unifocal	no	no	1.1	0	1	T1b	N0	M0	I	yes	157.534	alive	944	no
TCGA-EL-A4K1	68	F	Classical/Usual (Papillary NOS)	no	total thyroidectomy	Rt	unifocal	yes	n.a	2.9	3	5	T3	N1a	M0	III	no	178.606	alive	1046	no
TCGA-EL-A4K2	43	F	Classical/Usual (Papillary NOS)	no	Lobectomy	Lt	unifocal	no	n.a	1.8	0	1	T1b	N0	M0	I	no	131.182	alive	928	no
TCGA-EL-A4K4	33	F	Classical/Usual (Papillary NOS)	no	total thyroidectomy	Lt	unifocal	yes	no	4.4	13	43	T4a	N1b	M0	I	yes	285.733	alive	1623	no
TCGA-EL-A4K6	75	M	Classical/Usual (Papillary NOS)	no	total thyroidectomy	Rt	multifocal	yes	n.a	6.2	3	42	T3	N1a	MX	III	no	148.842	alive	1343	yes
TCGA-EL-A4K7	74	M	Classical/Usual (Papillary NOS)	no	total thyroidectomy	Lt	unifocal	yes	yes	2.5	1	1	T3	N1a	M0	III	no	86.4417	alive	1251	no
TCGA-EL-A4K9	68	M	Classical/Usual (Papillary NOS)	no	total thyroidectomy	Rt	unifocal	yes	no	1.5	0	0	T3	Nx	M0	III	no	142.61	alive	1455	no
TCGA-EL-A4KD	41	M	Classical/Usual (Papillary NOS)	no	total thyroidectomy	Lt	unifocal	yes	n.a	4.5	4	18	T3	N1a	M0	I	no	125.406	alive	1326	no
TCGA-EL-A4KG	35	F	Classical/Usual (Papillary NOS)	no	total thyroidectomy	Rt	unifocal	yes	n.a	2	0	1	T3	N0	M0	I	yes	134.752	alive	739	no
TCGA-EL-A4KH	36	F	Classical/Usual (Papillary NOS)	no	total thyroidectomy	Lt	multifocal	no	n.a	2.1	0	0	T2	Nx	M0	I	yes	61.7056	alive	823	no
TCGA-EL-A4KI	63	M	Classical/Usual (Papillary NOS)	no	total thyroidectomy	Bilat	multifocal	yes	no	3.4	0	0	T3	N0	MX	III	no	64.7826	alive	727	yes
TCGA-EM-A1CS	55	F	Classical/Usual (Papillary NOS)	n.a	total thyroidectomy	Bilat	multifocal	no	yes	1.3	0	6	T1b	N0	MX	I	no	228.019	alive	817	no
TCGA-EM-A1CT	76	M	Classical/Usual (Papillary NOS)	n.a	total thyroidectomy	Rt	multifocal	no	no	1.5	1	22	T1b	N1b	MX	IV	yes	255.168	alive	553	no
TCGA-EM-A1CU	31	M	Classical/Usual (Papillary NOS)	n.a	total thyroidectomy	Bilat	multifocal	no	n.a	6.5	1	20	T3	N1b	M0	I	yes	177.344	alive	636	no
TCGA-EM-A1CV	32	F	Classical/Usual (Papillary NOS)	n.a	total thyroidectomy	Bilat	multifocal	no	n.a	1.1	0	3	T1b	N0	MX	I	yes	256.816	alive	376	no
TCGA-EM-A22I	52	F	Classical/Usual (Papillary NOS)	no	total thyroidectomy	Bilat	multifocal	yes	yes	2.1	0	1	T3	N0	MX	III	yes	221.968	alive	448	no
TCGA-EM-A22K	46	F	Classical/Usual (Papillary NOS)	no	total thyroidectomy	Bilat	multifocal	no	no	1.1	10	83	T1b	N1b	MX	IV	no	193.699	alive	479	no
TCGA-EM-A22M	52	M	Classical/Usual (Papillary NOS)	no	total thyroidectomy	Bilat	multifocal	no	yes	1.7	0	3	T1b	N0	MX	I	yes	114.447	alive	442	no
TCGA-EM-A22O	75	M	Classical/Usual (Papillary NOS)	no	total thyroidectomy	Bilat	multifocal	yes	no	6.6	1	1	T4a	N1a	MX	IV	yes	276.534	alive	357	no
TCGA-EM-A22P	64	M	Classical/Usual (Papillary NOS)	no	total thyroidectomy	Bilat	multifocal	no	yes	1.2	14	28	T1b	N1b	MX	IV	yes	154.313	alive	339	no
TCGA-EM-A2CS	51	F	Classical/Usual (Papillary NOS)	no	total thyroidectomy	Rt	unifocal	no	no	6.3	35	49	T3	N1b	MX	IV	no	257.308	alive	841	no
TCGA-EM-A2OX	46	M	Classical/Usual (Papillary NOS)	no	total thyroidectomy	Rt	multifocal	no	yes	1.8	8	9	T1b	N1b	MX	IV	yes	152.499	alive	600	no
TCGA-EM-A2OZ	66	M	Classical/Usual (Papillary NOS)	yes	total thyroidectomy	Lt+Isthums	multifocal	no	no	1.7	0	2	T1b	N0	MX	I	yes	267.928	alive	1033	no
TCGA-EM-A2P0	33	M	Classical/Usual (Papillary NOS)	no	total thyroidectomy	Lt	unifocal	no	no	2.1	9	34	T2	N1b	MX	I	yes	232.687	alive	535	no
TCGA-EM-A2P1	33	M	Classical/Usual (Papillary NOS)	no	total thyroidectomy	Lt	unifocal	no	yes	3.1	15	54	T2	N1b	MX	I	yes	252.977	alive	531	yes
TCGA-EM-A2P3	47	F	Classical/Usual (Papillary NOS)	no	Lobectomy	Rt	multifocal	no	yes	1.4	0	0	T1b	Nx	MX	I	yes	236.964	alive	444	no
TCGA-EM-A3AK	62	F	Classical/Usual (Papillary NOS)	no	total thyroidectomy	Bilat	multifocal	no	no	2	0	2	T1b	N0	MX	I	yes	176.401	alive	477	no
TCGA-EM-A3AN	36	F	Classical/Usual (Papillary NOS)	no	total thyroidectomy	Rt	unifocal	no	yes	1.2	27	80	T1b	N1b	MX	I	no	144.071	alive	1006	no
TCGA-EM-A3AO	61	M	Classical/Usual (Papillary NOS)	no	total thyroidectomy	Bilat	multifocal	no	yes	3	10	26	T2	N1b	MX	IV	no	70.6483	alive	407	no
TCGA-EM-A3AQ	85	F	Classical/Usual (Papillary NOS)	no	total thyroidectomy	Bilat	multifocal	no	yes	1.3	0	3	T1b	N0	MX	I	no	118.028	alive	904	no
TCGA-EM-A3AR	41	M	Classical/Usual (Papillary NOS)	no	total thyroidectomy	Bilat	multifocal	no	no	1.2	1	1	T1b	N1a	MX	I	yes	164.796	alive	1133	no
TCGA-EM-A3FJ	24	F	Classical/Usual (Papillary NOS)	no	total thyroidectomy	Rt	multifocal	no	no	1	12	33	T1a	N1b	MX	I	yes	125.443	alive	850	no
TCGA-EM-A3FK	30	F	Classical/Usual (Papillary NOS)	no	total thyroidectomy	Bilat	multifocal	no	yes	1.2	17	25	T1b	N1b	MX	I	yes	189.747	alive	723	no
TCGA-EM-A3FM	57	M	Classical/Usual (Papillary NOS)	no	total thyroidectomy	Bilat	multifocal	no	no	2.2	17	53	T2	N1b	MX	IV	yes	197.593	alive	639	yes
TCGA-EM-A3FO	40	M	Classical/Usual (Papillary NOS)	no	total thyroidectomy	Bilat	multifocal	no	no	4.4	0	3	T3	N0	MX	I	yes	134.933	alive	532	no
TCGA-EM-A3FR	55	F	Classical/Usual (Papillary NOS)	no	total thyroidectomy	Bilat	multifocal	no	yes	3	2	7	T2	N1a	MX	III	no	166.536	alive	457	no
TCGA-EM-A3O3	83	F	Classical/Usual (Papillary NOS)	no	total thyroidectomy	Rt+Isthmus	unifocal	no	yes	3.1	3	16	T2	N1a	MX	III	yes	56.1447	alive	441	no
TCGA-EM-A3O7	46	F	Classical/Usual (Papillary NOS)	no	total thyroidectomy	Rt+Isthmus	multifocal	no	no	5	0	0	T3	Nx	MX	III	yes	115.854	alive	223	no
TCGA-EM-A3SU	43	F	Classical/Usual (Papillary NOS)	no	total thyroidectomy	Bilat	multifocal	no	yes	2.1	3	33	T2	N1b	MX	I	no	171.838	alive	911	no
TCGA-EM-A3SX	28	F	Classical/Usual (Papillary NOS)	no	total thyroidectomy	Bilat	multifocal	no	no	4.4	3	4	T3	N1a	MX	I	no	174.922	alive	475	no
TCGA-EM-A3SZ	42	F	Classical/Usual (Papillary NOS)	no	total thyroidectomy	Bilat	multifocal	no	yes	2.6	0	4	T2	N0	MX	I	no	185.349	alive	389	no
TCGA-EM-A4FF	40	F	Classical/Usual (Papillary NOS)	no	total thyroidectomy	Lt	multifocal	no	no	1.5	1	4	T1b	N1a	MX	I	no	216.715	alive	2573	yes
TCGA-EM-A4FM	59	F	Classical/Usual (Papillary NOS)	no	total thyroidectomy	Bilat	multifocal	yes	yes	3	12	40	T3	N1b	MX	IV	yes	163.426	alive	162	no
TCGA-EM-A4FN	49	F	Classical/Usual (Papillary NOS)	no	total thyroidectomy	Bilat	multifocal	no	no	1.9	8	32	T1b	N1b	MX	IV	no	147.725	alive	802	no
TCGA-EM-A4FO	72	M	Classical/Usual (Papillary NOS)	no	total thyroidectomy	Bilat	multifocal	no	yes	1.1	0	6	T1b	N0	MX	I	yes	111.83	alive	802	no
TCGA-EM-A4FV	64	F	Classical/Usual (Papillary NOS)	no	total thyroidectomy	Lt	unifocal	no	no	1.3	0	5	T1b	N0	MX	I	yes	154.679	alive	744	no
TCGA-EM-A4G1	26	F	Classical/Usual (Papillary NOS)	no	total thyroidectomy	Lt	unifocal	no	no	1.7	0	2	T1b	N0	MX	I	no	238.532	alive	416	no
TCGA-ET-A25J	40	F	Classical/Usual (Papillary NOS)	no	total thyroidectomy	Rt	unifocal	no	no	2.5	2	18	T2	N1a	MX	I	yes	266.953	alive	903	no
TCGA-ET-A25K	36	F	Classical/Usual (Papillary NOS)	no	total thyroidectomy	Bilat	multifocal	no	yes	2.5	3	11	T2	N1a	MX	I	yes	201.155	alive	984	no
TCGA-ET-A25M	33	M	Classical/Usual (Papillary NOS)	no	total thyroidectomy	Rt	unifocal	no	no	2.5	1	2	T2	N1a	MX	I	no	271.925	alive	375	no
TCGA-ET-A25N	28	F	Classical/Usual (Papillary NOS)	no	total thyroidectomy	Rt	unifocal	no	no	2.3	1	8	T2	N1a	MX	I	no	265.117	alive	450	no
TCGA-ET-A25O	35	F	Classical/Usual (Papillary NOS)	no	total thyroidectomy	Lt	unifocal	no	no	2.3	2	5	T2	N1a	MX	I	yes	289.017	alive	824	no
TCGA-ET-A25P	24	F	Classical/Usual (Papillary NOS)	no	total thyroidectomy	Lt	multifocal	no	no	0.7	0	3	T1a	N0	MX	I	no	138.617	alive	559	no
TCGA-ET-A2MX	27	M	Classical/Usual (Papillary NOS)	n.a	total thyroidectomy	Rt	unifocal	no	n.a	2.1	4	4	T2	N1a	MX	I	no	175.083	alive	1644	no
TCGA-ET-A2MY	72	F	Classical/Usual (Papillary NOS)	no	total thyroidectomy	Rt+Isthmus	unifocal	no	no	1.3	0	0	T1b	Nx	MX	I	yes	215.373	alive	672	no
TCGA-ET-A2MZ	39	M	Classical/Usual (Papillary NOS)	no	total thyroidectomy	Rt	unifocal	no	no	1.2	0	6	T1b	N0	MX	I	yes	245.128	alive	373	no
TCGA-ET-A2N0	51	F	Classical/Usual (Papillary NOS)	no	total thyroidectomy	Rt	unifocal	no	n.a	2	20	27	T1b	N1a	MX	III	yes	170	alive	489	no
TCGA-ET-A39J	23	F	Classical/Usual (Papillary NOS)	no	total thyroidectomy	Bilat	multifocal	no	no	3	0	0	T2	Nx	MX	I	yes	171.837	alive	2160	no
TCGA-ET-A39K	48	F	Classical/Usual (Papillary NOS)	no	total thyroidectomy	Lt	multifocal	yes	no	4	11	14	T3	N1a	MX	III	yes	84.1232	alive	2434	yes
TCGA-ET-A39L	20	F	Classical/Usual (Papillary NOS)	no	total thyroidectomy	Lt	unifocal	no	no	5.5	0	4	T3	N0	MX	I	no	179.704	alive	1988	no
TCGA-ET-A39M	34	M	Classical/Usual (Papillary NOS)	yes	total thyroidectomy	Lt	unifocal	no	yes	4	0	0	T2	Nx	MX	I	yes	74.0466	alive	2582	no
TCGA-ET-A39N	35	F	Classical/Usual (Papillary NOS)	no	total thyroidectomy	Rt	unifocal	no	no	5	0	0	T3	Nx	MX	I	no	369.13	alive	2998	no
TCGA-ET-A39P	73	F	Classical/Usual (Papillary NOS)	no	total thyroidectomy	Lt	unifocal	yes	no	5.3	0	2	T3	N0	MX	III	yes	187.353	alive	1786	no
TCGA-ET-A39R	24	F	Classical/Usual (Papillary NOS)	no	total thyroidectomy	Bilat	multifocal	no	yes	1.8	0	18	T1b	N0	MX	I	no	132.39	alive	1737	no
TCGA-ET-A39S	27	F	Classical/Usual (Papillary NOS)	no	total thyroidectomy	Lt	unifocal	no	no	1	0	2	T1a	N0	MX	I	yes	150.216	alive	1676	no
TCGA-ET-A3BN	33	F	Classical/Usual (Papillary NOS)	no	total thyroidectomy	Rt	unifocal	no	yes	3	0	0	T2	Nx	MX	I	no	314.695	alive	859	no
TCGA-ET-A3BP	34	F	Classical/Usual (Papillary NOS)	no	total thyroidectomy	Lt+Isthums	multifocal	no	n.a	2.5	2	3	T2	N1a	MX	I	yes	134.323	alive	127	no
TCGA-ET-A3BQ	27	F	Classical/Usual (Papillary NOS)	no	total thyroidectomy	Rt	unifocal	no	yes	3	0	2	T2	N0	MX	I	yes	179.019	alive	74	no
TCGA-ET-A3BS	42	M	Classical/Usual (Papillary NOS)	yes	total thyroidectomy	Bilat	multifocal	yes	no	5.5	8	17	T3	N1a	MX	I	yes	186.446	alive	169	no
TCGA-ET-A3BU	28	M	Classical/Usual (Papillary NOS)	no	total thyroidectomy	Bilat	multifocal	no	no	1.4	6	9	T1b	N1a	MX	I	yes	199.318	alive	1165	no
TCGA-ET-A3BV	47	F	Classical/Usual (Papillary NOS)	no	total thyroidectomy	Lt	unifocal	no	yes	4	2	17	T2	N1a	MX	III	yes	180.341	alive	1285	yes
TCGA-ET-A3BW	30	F	Classical/Usual (Papillary NOS)	no	total thyroidectomy	Lt	multifocal	no	no	3.2	0	0	T2	N0	MX	I	yes	246.653	alive	72	no
TCGA-ET-A3BX	24	M	Classical/Usual (Papillary NOS)	no	total thyroidectomy	Lt+Isthums	unifocal	yes	yes	5	1	4	T3	N1a	MX	I	yes	208.161	alive	137	no
TCGA-ET-A3DO	33	F	Classical/Usual (Papillary NOS)	no	total thyroidectomy	Bilat	multifocal	no	yes	2.5	0	0	T2	Nx	MX	I	yes	159.196	alive	2458	yes
TCGA-ET-A3DP	43	F	Classical/Usual (Papillary NOS)	no	total thyroidectomy	Lt	unifocal	no	n.a	2.5	0	0	T2	Nx	MX	I	yes	260.191	alive	2106	no
TCGA-ET-A3DR	42	F	Classical/Usual (Papillary NOS)	no	total thyroidectomy	Lt	unifocal	no	no	1.2	5	6	T1b	N1a	MX	I	no	196.491	alive	1323	no
TCGA-ET-A3DS	33	F	Classical/Usual (Papillary NOS)	no	total thyroidectomy	Rt	unifocal	no	yes	0.8	0	8	T1a	N0	MX	I	no	193.536	alive	9	no
TCGA-ET-A3DT	23	F	Classical/Usual (Papillary NOS)	no	total thyroidectomy	Lt	unifocal	no	yes	2.5	1	4	T2	N1a	MX	I	yes	202.381	alive	547	no
TCGA-ET-A3DU	21	F	Classical/Usual (Papillary NOS)	no	Lobectomy	Lt	unifocal	no	yes	1.4	1	2	T1b	N1a	MX	I	yes	182.506	alive	770	no
TCGA-ET-A40S	62	M	Classical/Usual (Papillary NOS)	yes	total thyroidectomy	Bilat	multifocal	no	no	2.5	0	12	T2	N0	MX	II	no	100.43	alive	1223	no
TCGA-ET-A40T	26	F	Classical/Usual (Papillary NOS)	no	total thyroidectomy	Lt+Isthums	unifocal	no	yes	2.8	3	15	T2	N1a	MX	I	no	118.192	alive	1140	no
TCGA-FE-A230	30	F	Classical/Usual (Papillary NOS)	no	total thyroidectomy	Lt	unifocal	no	yes	4.4	3	3	T3	N1a	MX	I	yes	285.25	alive	1816	yes
TCGA-FE-A231	70	M	Classical/Usual (Papillary NOS)	no	total thyroidectomy	Rt	unifocal	no	no	9.4	16	31	T3	N1b	MX	IV	yes	310.932	alive	961	no
TCGA-FE-A232	44	F	Classical/Usual (Papillary NOS)	no	total thyroidectomy	Rt	unifocal	yes	yes	3.5	0	0	T3	Nx	MX	I	yes	194.142	alive	1346	no
TCGA-FE-A233	18	F	Classical/Usual (Papillary NOS)	no	total thyroidectomy	Rt	unifocal	no	n.a	2.3	0	0	T2	Nx	MX	I	yes	348.202	alive	751	yes
TCGA-FE-A234	26	F	Classical/Usual (Papillary NOS)	no	total thyroidectomy	Rt	unifocal	no	n.a	3.3	2	2	T2	N1a	MX	I	yes	263.187	alive	2075	yes
TCGA-FE-A235	26	F	Classical/Usual (Papillary NOS)	no	total thyroidectomy	Bilat	multifocal	no	yes	3	3	4	T2	N1a	MX	I	yes	104.399	alive	3571	no
TCGA-FE-A236	33	M	Classical/Usual (Papillary NOS)	no	total thyroidectomy	Lt	multifocal	no	no	3.5	5	5	T2	N1a	MX	I	yes	297.854	alive	2031	no
TCGA-FE-A237	19	F	Classical/Usual (Papillary NOS)	no	Lobectomy	Rt	multifocal	yes	no	3.5	1	1	T3	N1a	MX	I	yes	251.238	alive	2474	yes
TCGA-FE-A238	36	F	Classical/Usual (Papillary NOS)	no	total thyroidectomy	Rt	multifocal	yes	no	3.9	0	1	T3	N0	MX	I	no	239.241	alive	1215	yes
TCGA-FE-A239	82	M	Classical/Usual (Papillary NOS)	no	total thyroidectomy	Rt	unifocal	no	no	4.5	0	2	T3	N0	MX	III	no	165.81	dead	1023	yes
TCGA-FE-A23A	27	F	Classical/Usual (Papillary NOS)	no	total thyroidectomy	Rt	unifocal	no	yes	2.7	0	13	T2	N0	MX	I	yes	192.205	alive	2489	no
TCGA-FE-A3PB	33	F	Classical/Usual (Papillary NOS)	no	total thyroidectomy	Rt	unifocal	no	yes	1	5	6	T1a	N1b	MX	I	yes	151.119	alive	2590	no
TCGA-FE-A3PC	37	F	Classical/Usual (Papillary NOS)	no	total thyroidectomy	Lt	unifocal	no	yes	5.2	19	19	T3	N1a	MX	I	yes	114.928	alive	2606	no
TCGA-FK-A3SB	28	F	Classical/Usual (Papillary NOS)	no	total thyroidectomy	Rt	unifocal	yes	yes	2	2	14	T3	N1a	MX	I	yes	173.705	alive	125	no
TCGA-FK-A3SD	61	F	Classical/Usual (Papillary NOS)	no	Completion thyroidectomy	Lt	unifocal	no	no	0.1	0	0	T1a	Nx	M0	I	no	128.912	alive	32	no
TCGA-FK-A3SE	31	F	Classical/Usual (Papillary NOS)	no	total thyroidectomy	Bilat	multifocal	no	n.a	3.5	4	15	T2	N1a	MX	I	no	229.244	alive	670	no
TCGA-FK-A3SG	21	F	Classical/Usual (Papillary NOS)	no	total thyroidectomy	Rt	multifocal	no	no	3.2	11	27	T2	N1b	MX	I	no	159.922	alive	28	no
TCGA-FK-A3SH	50	F	Classical/Usual (Papillary NOS)	no	total thyroidectomy	Bilat	multifocal	no	no	3	4	12	T2	N1a	MX	III	yes	75.5782	alive	1463	no
TCGA-FK-A4UB	51	M	Classical/Usual (Papillary NOS)	no	total thyroidectomy	Rt	multifocal	yes	n.a	2	19	98	T3	N1b	MX	IV	no	110.78	alive	3531	no
TCGA-FY-A2QD	61	F	Classical/Usual (Papillary NOS)	n.a	total thyroidectomy	Lt	multifocal	no	yes	0.6	0	3	T1a	N0	MX	I	no	194.156	alive	38	no
TCGA-FY-A3BL	29	M	Classical/Usual (Papillary NOS)	n.a	Lobectomy	Rt	unifocal	no	n.a	1.2	0	0	T1b	Nx	M0	I	yes	258.18	alive	621	no
TCGA-FY-A3I4	34	F	Classical/Usual (Papillary NOS)	n.a	total thyroidectomy	Rt	unifocal	no	yes	4	0	1	T2	N0	M0	I	yes	168.427	alive	542	no
TCGA-FY-A3NM	48	F	Classical/Usual (Papillary NOS)	no	total thyroidectomy	Bilat	multifocal	yes	yes	1.6	0	6	T3	N0	MX	III	no	314.924	alive	30	no
TCGA-FY-A3NN	48	F	Classical/Usual (Papillary NOS)	n.a	total thyroidectomy	Rt	unifocal	no	no	2	2	2	T1b	N1a	MX	III	yes	274.738	alive	1	no
TCGA-FY-A3ON	20	M	Classical/Usual (Papillary NOS)	no	total thyroidectomy	Bilat	multifocal	no	yes	2.5	1	4	T2	N1a	MX	I	yes	167.863	alive	595	no
TCGA-FY-A3R6	57	F	Classical/Usual (Papillary NOS)	n.a	total thyroidectomy	Lt	multifocal	no	yes	2.2	5	30	T2	N1b	MX	IV	no	133.803	alive	423	no
TCGA-FY-A3R7	50	F	Classical/Usual (Papillary NOS)	no	total thyroidectomy	Bilat	multifocal	yes	no	2	2	2	T3	N1a	MX	III	yes	201.958	alive	495	no
TCGA-FY-A3R8	62	F	Classical/Usual (Papillary NOS)	n.a	total thyroidectomy	Lt	unifocal	yes	no	1.7	0	0	T3	Nx	MX	III	yes	192.357	alive	477	no
TCGA-FY-A3R9	66	F	Classical/Usual (Papillary NOS)	n.a	total thyroidectomy	Bilat	multifocal	no	n.a	0.7	0	1	T1a	N0	MX	I	no	188.444	alive	504	no
TCGA-FY-A3RA	21	F	Classical/Usual (Papillary NOS)	n.a	total thyroidectomy	Lt	unifocal	no	n.a	4	0	0	T2	Nx	MX	I	yes	251.59	alive	550	no
TCGA-FY-A3TY	61	F	Classical/Usual (Papillary NOS)	no	total thyroidectomy	Rt	unifocal	yes	yes	4.2	0	6	T3	N0	MX	III	no	149.477	alive	9	no
TCGA-FY-A3YR	64	F	Classical/Usual (Papillary NOS)	no	total thyroidectomy	Rt	unifocal	yes	no	1.7	4	11	T3	N1a	MX	III	no	197.006	alive	528	no
TCGA-FY-A40K	46	F	Classical/Usual (Papillary NOS)	no	total thyroidectomy	Rt	multifocal	no	no	1	0	4	T1a	N0	MX	I	yes	151.875	alive	461	no
TCGA-FY-A40L	55	F	Classical/Usual (Papillary NOS)	no	total thyroidectomy	Bilat	multifocal	yes	yes	1.7	2	3	T4a	N1b	MX	IV	no	220.378	alive	200	no
TCGA-FY-A40M	51	F	Classical/Usual (Papillary NOS)	no	total thyroidectomy	Bilat	multifocal	no	no	1.7	0	5	T1b	N0	MX	I	no	133.4	alive	684	no
TCGA-FY-A4B0	76	M	Classical/Usual (Papillary NOS)	no	total thyroidectomy	Bilat	multifocal	no	no	1	0	0	T1a	Nx	MX	I	no	226.767	alive	1	no
TCGA-FY-A4B3	51	M	Classical/Usual (Papillary NOS)	n.a	total thyroidectomy	Bilat	multifocal	yes	no	2.1	4	4	T3	N1a	MX	III	yes	208.472	alive	41	no
TCGA-FY-A4B4	62	F	Classical/Usual (Papillary NOS)	no	total thyroidectomy	Rt	unifocal	no	n.a	1.8	2	3	T1b	N1a	MX	III	no	125.786	alive	657	no
TCGA-FY-A76V	54	M	Classical/Usual (Papillary NOS)	no	total thyroidectomy	Rt+Isthmus	multifocal	no	no	3.1	0	0	T2	Nx	MX	II	no	173.509	alive	51	no
TCGA-GE-A2C6	33	F	Classical/Usual (Papillary NOS)	no	total thyroidectomy	Bilat	multifocal	yes	yes	2.5	14	23	T3	N1b	MX	I	yes	246.372	alive	381	no
TCGA-H2-A26U	54	F	Classical/Usual (Papillary NOS)	no	total thyroidectomy	Bilat	multifocal	yes	yes	1.5	0	7	T3	N0	MX	III	yes	201.943	alive	517	no
TCGA-H2-A2K9	25	M	Classical/Usual (Papillary NOS)	no	total thyroidectomy	Bilat	multifocal	no	n.a	2.8	11	14	T2	N1a	MX	I	no	211.765	alive	659	no
TCGA-H2-A3RI	29	F	Classical/Usual (Papillary NOS)	no	total thyroidectomy	Lt	multifocal	yes	n.a	2.7	0	5	T3	N0	MX	I	yes	201.328	alive	91	no
TCGA-H2-A421	34	F	Classical/Usual (Papillary NOS)	no	total thyroidectomy	Rt	unifocal	no	yes	1.5	2	3	T1b	N1a	M0	I	yes	142.857	alive	610	no
TCGA-H2-A422	40	F	Classical/Usual (Papillary NOS)	no	total thyroidectomy	Rt	unifocal	no	yes	3	0	3	T2	N0	MX	I	no	256.246	alive	566	no
TCGA-IM-A3EB	32	F	Classical/Usual (Papillary NOS)	no	total thyroidectomy	Rt	unifocal	yes	yes	3	3	12	T3	N1a	MX	I	yes	229.766	alive	1488	no
TCGA-IM-A3ED	58	F	Classical/Usual (Papillary NOS)	no	total thyroidectomy	Lt	unifocal	no	yes	1.7	0	9	T1b	N0	MX	I	yes	280.502	alive	1442	no
TCGA-IM-A420	39	F	Classical/Usual (Papillary NOS)	no	total thyroidectomy	Bilat	multifocal	yes	yes	4	5	14	T3	N1a	MX	I	no	174.814	alive	90	no
TCGA-J8-A3NZ	52	F	Classical/Usual (Papillary NOS)	no	total thyroidectomy	Lt	unifocal	yes	yes	3.5	2	9	T3	N1a	M0	III	yes	225.043	alive	524	no
TCGA-J8-A3O0	38	M	Classical/Usual (Papillary NOS)	no	total thyroidectomy	Rt	unifocal	no	n.a	2.8	0	3	T2	N0	M0	I	no	235.952	alive	1313	no
TCGA-J8-A3O1	33	F	Classical/Usual (Papillary NOS)	no	total thyroidectomy	Lt	unifocal	no	yes	6.5	12	19	T3	N1b	M0	I	no	516.935	alive	827	no
TCGA-J8-A3O2	39	M	Classical/Usual (Papillary NOS)	no	total thyroidectomy	Lt	multifocal	yes	n.a	3.5	23	106	T3	N1b	M0	I	no	241.272	alive	342	no
TCGA-J8-A3YD	47	F	Classical/Usual (Papillary NOS)	n.a	total thyroidectomy	Rt	unifocal	no	no	1.5	2	6	T1b	N1a	M0	III	no	196.914	alive	968	no
TCGA-J8-A3YE	31	F	Classical/Usual (Papillary NOS)	no	total thyroidectomy	Lt	unifocal	yes	no	3.5	1	4	T3	N1a	M0	I	yes	190.988	alive	847	no
TCGA-J8-A3YF	83	M	Classical/Usual (Papillary NOS)	no	total thyroidectomy	Bilat	multifocal	no	yes	0.5	1	21	T1a	N1b	M0	IV	no	128.435	alive	751	no
TCGA-J8-A3YG	54	F	Classical/Usual (Papillary NOS)	no	total thyroidectomy	Bilat	multifocal	no	no	2.5	6	9	T2	N1a	M0	III	no	170.241	alive	678	no
TCGA-J8-A3YH	39	M	Classical/Usual (Papillary NOS)	no	total thyroidectomy	Bilat	multifocal	no	no	4.5	13	40	T3	N1b	M0	I	yes	137.661	alive	175	no
TCGA-J8-A42S	45	M	Classical/Usual (Papillary NOS)	n.a	total thyroidectomy	Bilat	multifocal	no	no	1.5	1	1	T1b	N1a	MX	III	no	203.207	alive	75	no
TCGA-J8-A4HW	59	F	Classical/Usual (Papillary NOS)	no	total thyroidectomy	Lt	multifocal	no	no	3	7	8	T2	N1a	M0	III	no	163.636	alive	79	no
TCGA-J8-A4HY	68	F	Classical/Usual (Papillary NOS)	no	total thyroidectomy	Lt	unifocal	yes	no	6.5	13	40	T4a	N1b	MX	IV	no	204.799	alive	6	no
TCGA-KS-A41F	37	F	Classical/Usual (Papillary NOS)	no	total thyroidectomy	Lt	unifocal	no	n.a	2.2	4	7	T2	N1a	M0	I	no	149.59	alive	4367	no
TCGA-KS-A41J	28	F	Classical/Usual (Papillary NOS)	no	total thyroidectomy	Lt	unifocal	no	yes	2.3	2	2	T2	N1a	M0	I	yes	140.822	alive	477	no
TCGA-KS-A4I1	37	F	Classical/Usual (Papillary NOS)	n.a	total thyroidectomy	Bilat	multifocal	no	no	2.2	0	4	T2	N0	M0	I	no	80.9411	alive	183	no
TCGA-KS-A4I3	41	M	Classical/Usual (Papillary NOS)	no	total thyroidectomy	Lt	unifocal	yes	no	1.5	8	8	T3	N1a	M0	I	no	212.785	alive	600	no
TCGA-KS-A4I5	49	F	Classical/Usual (Papillary NOS)	no	total thyroidectomy	Rt	unifocal	no	no	1.7	0	2	T1b	N0	M0	I	yes	134.119	alive	205	no
TCGA-KS-A4I7	61	F	Classical/Usual (Papillary NOS)	n.a	total thyroidectomy	Lt	unifocal	no	no	1.5	0	4	T1b	N0	M0	I	no	75.6915	alive	987	no
TCGA-KS-A4I9	46	F	Classical/Usual (Papillary NOS)	n.a	total thyroidectomy	Isthmus	unifocal	no	no	1.7	0	5	T1b	N0	M0	I	yes	207.752	alive	2658	no
TCGA-KS-A4IB	41	F	Classical/Usual (Papillary NOS)	no	total thyroidectomy	Lt	unifocal	no	yes	3.2	2	7	T2	N1a	M0	I	yes	206.2	alive	2577	no
TCGA-KS-A4IC	45	F	Classical/Usual (Papillary NOS)	no	total thyroidectomy	Lt	unifocal	no	no	1.1	2	4	T1b	N1a	M0	III	no	225.803	alive	1073	no
TCGA-L6-A4EP	41	F	Classical/Usual (Papillary NOS)	no	Lobectomy	Rt+Isthmus	unifocal	no	no	3	0	3	T2	N0	M0	I	yes	83.7209	alive	1016	no
TCGA-L6-A4EQ	47	M	Classical/Usual (Papillary NOS)	no	total thyroidectomy	Lt	unifocal	no	no	3.5	1	1	T2	N1a	M0	III	no	97.7836	alive	1228	no
TCGA-MK-A4N6	35	M	Classical/Usual (Papillary NOS)	no	total thyroidectomy	Rt	unifocal	yes	n.a	8.2	40	77	T3	N1b	M0	I	yes	349.942	alive	1098	no
TCGA-MK-A4N7	20	F	Classical/Usual (Papillary NOS)	no	total thyroidectomy	Isthmus	unifocal	no	n.a	2.5	0	2	T2	N0	M0	I	yes	233.918	alive	987	no
TCGA-MK-A4N9	41	F	Classical/Usual (Papillary NOS)	no	total thyroidectomy	Bilat	multifocal	yes	n.a	2.6	1	9	T3	N1a	M0	I	yes	197.192	alive	919	no
TCGA-QD-A8IV	50	F	Classical/Usual (Papillary NOS)	no	total thyroidectomy	Lt+Isthums	multifocal	yes	yes	1.6	15	38	T3	N1b	MX	IV	no	172.854	alive	392	no
